# Supplementary material for: Liquid Biopsy in Alzheimer’s Disease Patients Reveals Epigenetic Changes in the PRLHR Gene
Source: Cells. 2023 Nov 22;12(23):2679. doi: 10.3390/cells12232679 (PMC10705731; doi:10.3390/cells12232679)
Supplement: Supplementary file 1 [file cells-12-02679-s001.zip]

Archive with 4 entries (4 files):
- PRLHR_Supplementary Figure1_revised.pdf
- PRLHR_Supplementary Figure2_revised.pdf
- PRLHR_Supplementary Table1_revised.pdf
- PRLHR_Supplementary Table2_revised.pdf
